# Supplementary material for: Comparing Left Ventricular Diastolic Function between Peritoneal Dialysis and Non-Dialysis Patients with Stage 5 Chronic Kidney Disease: A Propensity Score-Matched Analysis
Source: J Clin Med. 2023 Aug 3;12(15):5092. doi: 10.3390/jcm12155092 (PMC10420270; doi:10.3390/jcm12155092)
Supplement: Supplementary file 1 [file jcm-12-05092-s001.zip]

Archive with 1 entries (1 files):
- jcm-2514526-supplementary.pdf
